# Supplementary material for: Crystal structure of poly[(2,2′-bi­pyridine-κ2 N,N′)tetra­kis­(μ-cyanido-κ2 N:C)dinickel(II)]
Source: Acta Crystallogr E Crystallogr Commun. 2015 May 28;71(Pt 6):709–11. doi: 10.1107/S2056989015009706 (PMC4459350; doi:10.1107/S2056989015009706)
Supplement: Supplementary file 1 [file e-71-00709-sup1.cif]

##############################################################################
#                                                                            #
# This CIF contains the data in a paper accepted for publication in          #
# Acta Crystallographica Section E. It conforms to the requirements of       #
# Notes for Authors for Acta Crystallographica Section E, and has been       #
# peer reviewed under the auspices of the IUCr Commission on Journals.       #
#                                                                            #
# Full details of the Crystallographic Information File format               #
# are given in the paper "The Crystallographic Information File (CIF):       #
# a New Standard Archive File for Crystallography" by S. R. Hall, F. H.      #
# Allen and I. D. Brown [Acta Cryst. (1991), A47, 655-685].                  #
#                                                                            #
# The current version of the core CIF dictionary is obtainable from          #
# ftp://ftp.iucr.org/pub/cif_core.dic.                                       #
#                                                                            #
# Software is freely available for graphical display of the structure(s)     #
# in this CIF. For information consult the CIF software page                 #
# http://www.iucr.org/resources/cif/software.                                #
#                                                                            #
# This file may be used for bona fide research purposes within the           #
# scientific community so long as proper attribution is given to the journal # 
# article from which it was obtained.                                        #
#                                                                            #
##############################################################################
data_I
_database_code_depnum_ccdc_archive 'CCDC 1058383'
_audit_creation_method     SHELXL-97
_chemical_name_systematic
;\
Poly[(2,2'-bipyridine-\k^2^<i>N</i>,<i>N</i>')tetrakis(\m-cyanido-\
\k^2^<i>N</i>:<i>C</i>)dinickel(II)]
;
_chemical_name_common     ?
_chemical_formula_moiety     'C14 H8 N6 Ni2'
_chemical_formula_sum     'C14 H8 N6 Ni2'
_chemical_formula_iupac     '[Ni2 (C N)4 (C10 H8 N2)]'
_chemical_formula_weight     377.68
_chemical_melting_point     ?
_symmetry_cell_setting     monoclinic
_symmetry_space_group_name_H-M     'C 2/c'
_symmetry_space_group_name_Hall     '-C 2yc'
loop_
    _symmetry_equiv_pos_as_xyz
    'x, y, z'
    '-x, y, -z+1/2'
    'x+1/2, y+1/2, z'
    '-x+1/2, y+1/2, -z+1/2'
    '-x, -y, -z'
    'x, -y, z-1/2'
    '-x+1/2, -y+1/2, -z'
    'x+1/2, -y+1/2, z-1/2'
_cell_length_a     6.519(5)
_cell_length_b     16.698(5)
_cell_length_c     12.019(5)
_cell_angle_alpha     90.000
_cell_angle_beta     90.852(5)
_cell_angle_gamma     90.000
_cell_volume     1308.2(12)
_cell_formula_units_Z     4
_cell_measurement_reflns_used     3858
_cell_measurement_theta_min     0.998
_cell_measurement_theta_max     24.98
_cell_measurement_temperature     293(2)
_exptl_crystal_description     block
_exptl_crystal_colour     green
_exptl_crystal_size_max     0.397
_exptl_crystal_size_mid     0.096
_exptl_crystal_size_min     0.055
_exptl_crystal_density_diffrn     1.918
_exptl_crystal_density_meas     ?
_exptl_crystal_density_method     'not measured'
_exptl_crystal_F_000     760
_exptl_absorpt_coefficient_mu     2.881
_exptl_absorpt_correction_type     none
_exptl_absorpt_process_details     ?
_exptl_absorpt_correction_T_min     ?
_exptl_absorpt_correction_T_max     ?
_exptl_special_details
;
;
_diffrn_ambient_temperature     293(2)
_diffrn_radiation_type     MoK\a
_diffrn_radiation_wavelength     0.71069
_diffrn_radiation_source     'fine-focus sealed tube'
_diffrn_radiation_monochromator     graphite
_diffrn_measurement_device_type     'Siemens SMART CCD'
_diffrn_measurement_method     '\w scans'
_diffrn_detector_area_resol_mean     9
_diffrn_reflns_number     3858
_diffrn_reflns_av_R_equivalents     0.0322
_diffrn_reflns_av_sigmaI/netI     0.0331
_diffrn_reflns_theta_min     3.35
_diffrn_reflns_theta_max     24.98
_diffrn_reflns_theta_full     24.98
_diffrn_measured_fraction_theta_max     0.998
_diffrn_measured_fraction_theta_full     0.998
_diffrn_reflns_limit_h_min     -7
_diffrn_reflns_limit_h_max     7
_diffrn_reflns_limit_k_min     -19
_diffrn_reflns_limit_k_max     16
_diffrn_reflns_limit_l_min     -14
_diffrn_reflns_limit_l_max     10
_diffrn_standards_number     0
_diffrn_standards_interval_count     ?
_diffrn_standards_interval_time     ?
_diffrn_standards_decay_%     ?
_refine_special_details
;
Refinement of <i>F</i>^2^ against ALL reflections. The weighted <i>R</i>-factor
<i>wR</i> and goodness of fit <i>S</i> are based on <i>F</i>^2^, conventional
<i>R</i>-factors <i>R</i> are based on <i>F</i>, with <i>F</i> set to zero for
negative <i>F</i>^2^. The threshold expression of <i>F</i>^2^ >
\s(<i>F</i>^2^) is used only for calculating <i>R</i>-factors(gt) <i>etc</i>.
and is not relevant to the choice of reflections for refinement.
<i>R</i>-factors based on <i>F</i>^2^ are statistically about twice as large
as those based on <i>F</i>, and <i>R</i>- factors based on ALL data will be
even larger.
;
_reflns_number_total     1156
_reflns_number_gt     1039
_reflns_threshold_expression     I>2sigma(I)
_refine_ls_structure_factor_coef     Fsqd
_refine_ls_matrix_type     full
_refine_ls_R_factor_all     0.0332
_refine_ls_R_factor_gt     0.0281
_refine_ls_wR_factor_gt     0.0705
_refine_ls_wR_factor_ref     0.0737
_refine_ls_goodness_of_fit_ref     1.103
_refine_ls_restrained_S_all     1.103
_refine_ls_number_reflns     1156
_refine_ls_number_parameters     118
_refine_ls_number_restraints     0
_refine_ls_hydrogen_treatment     mixed
_refine_ls_weighting_scheme     calc
_refine_ls_weighting_details
         'calc w=1/[\s^2^(Fo^2^)+(0.0374P)^2^+0.9543P] where P=(Fo^2^+2Fc^2^)/3'
_atom_sites_solution_hydrogens     geom
_atom_sites_solution_primary     direct
_atom_sites_solution_secondary     difmap
_refine_ls_shift/su_max     0.000
_refine_ls_shift/su_mean     0.000
_refine_diff_density_max     0.713
_refine_diff_density_min     -0.397
_refine_ls_extinction_method     none
_refine_ls_extinction_coef     ?
loop_
    _atom_type_symbol
    _atom_type_description
    _atom_type_scat_dispersion_real
    _atom_type_scat_dispersion_imag
    _atom_type_scat_source
    'C' 'C' 0.0033 0.0016
                         'International Tables Vol C Tables 4.2.6.8 and 6.1.1.4'
    'H' 'H' 0.0000 0.0000
                         'International Tables Vol C Tables 4.2.6.8 and 6.1.1.4'
    'N' 'N' 0.0061 0.0033
                         'International Tables Vol C Tables 4.2.6.8 and 6.1.1.4'
    'Ni' 'Ni' 0.3393 1.1124
                         'International Tables Vol C Tables 4.2.6.8 and 6.1.1.4'
_computing_data_collection
;
SMART (Bruker, 2007)
;
_computing_cell_refinement
;
SAINT (Bruker, 2007)
;
_computing_data_reduction
;
SAINT (Bruker, 2007)
;
_computing_structure_solution
;
SHELXS97 (Sheldrick, 2008)
;
_computing_structure_refinement
;
SHELXL97 (Sheldrick, 2008)
;
_computing_molecular_graphics
;
XP in SHELXTL (Sheldrick, 2008)
;
_computing_publication_material
;
SHELXL97 (Sheldrick, 2008)
;
loop_
    _atom_site_type_symbol
    _atom_site_label
    _atom_site_fract_x
    _atom_site_fract_y
    _atom_site_fract_z
    _atom_site_U_iso_or_equiv
    _atom_site_adp_type
    _atom_site_calc_flag
    _atom_site_refinement_flags
    _atom_site_occupancy
    _atom_site_symmetry_multiplicity
    _atom_site_disorder_assembly
    _atom_site_disorder_group
    Ni Ni1 1.0000 0.0000 0.5000 0.01983(19) Uani d S 1 2 . .
    Ni Ni2 0.5000 0.12867(3) 0.7500 0.01682(18) Uani d S 1 2 . .
    C C6 0.8027(4) 0.02639(16) 0.6043(2) 0.0207(6) Uani d . 1 1 . .
    C C1 0.8426(4) 0.22353(19) 0.6347(3) 0.0275(7) Uani d . 1 1 . .
    N N3 0.6828(3) 0.04836(14) 0.6654(2) 0.0242(5) Uani d . 1 1 . .
    N N1 0.6675(3) 0.22697(13) 0.6906(2) 0.0198(5) Uani d . 1 1 . .
    C C5 0.5950(4) 0.29952(16) 0.7170(2) 0.0207(6) Uani d . 1 1 . .
    C C7 1.1817(4) 0.07283(17) 0.5669(2) 0.0220(6) Uani d . 1 1 . .
    C C4 0.6937(5) 0.36889(18) 0.6855(3) 0.0305(7) Uani d . 1 1 . .
    N N2 1.2931(3) 0.11329(14) 0.6143(2) 0.0240(5) Uani d . 1 1 . .
    C C3 0.8723(5) 0.3640(2) 0.6262(3) 0.0343(8) Uani d . 1 1 . .
    C C2 0.9471(5) 0.29004(19) 0.6008(3) 0.0317(7) Uani d . 1 1 . .
    H H2 1.062(5) 0.284(2) 0.562(3) 0.043(10) Uiso d . 1 1 . .
    H H4 0.636(4) 0.4223(19) 0.711(3) 0.031(8) Uiso d . 1 1 . .
    H H1 0.892(5) 0.171(2) 0.616(3) 0.033(9) Uiso d . 1 1 . .
    H H3 0.940(5) 0.409(2) 0.608(3) 0.038(9) Uiso d . 1 1 . .
loop_
    _atom_site_aniso_label
    _atom_site_aniso_U_11
    _atom_site_aniso_U_22
    _atom_site_aniso_U_33
    _atom_site_aniso_U_12
    _atom_site_aniso_U_13
    _atom_site_aniso_U_23
    Ni1 0.0146(3) 0.0249(3) 0.0202(3) -0.00164(17) 0.0062(2) -0.0069(2)
    Ni2 0.0146(3) 0.0183(3) 0.0177(3) 0.000 0.0058(2) 0.000
    C6 0.0184(13) 0.0189(14) 0.0248(16) -0.0028(11) 0.0033(12) -0.0031(12)
    C1 0.0244(15) 0.0288(17) 0.0297(18) -0.0016(12) 0.0091(13) -0.0005(13)
    N3 0.0212(12) 0.0240(13) 0.0275(15) 0.0002(9) 0.0066(11) -0.0042(11)
    N1 0.0186(11) 0.0217(12) 0.0192(13) -0.0020(9) 0.0026(9) 0.0021(10)
    C5 0.0217(14) 0.0197(15) 0.0208(16) -0.0016(10) -0.0013(12) 0.0022(11)
    C7 0.0176(13) 0.0254(15) 0.0233(16) 0.0018(11) 0.0084(12) -0.0024(12)
    C4 0.0314(17) 0.0264(17) 0.034(2) -0.0035(12) 0.0005(14) 0.0030(13)
    N2 0.0187(12) 0.0289(13) 0.0245(15) -0.0021(10) 0.0054(10) -0.0033(11)
    C3 0.0331(18) 0.0323(19) 0.037(2) -0.0125(14) 0.0004(15) 0.0098(15)
    C2 0.0241(16) 0.0390(19) 0.0323(19) -0.0083(13) 0.0084(14) 0.0054(15)
_geom_special_details
;
All e.s.d.'s (except the e.s.d. in the dihedral angle between two l.s. planes)
are estimated using the full covariance matrix. The cell e.s.d.'s are taken
into account individually in the estimation of e.s.d.'s in distances, angles
and torsion angles; correlations between e.s.d.'s in cell parameters are only
used when they are defined by crystal symmetry. An approximate (isotropic)
treatment of cell e.s.d.'s is used for estimating e.s.d.'s involving l.s.
planes.
;
loop_
    _geom_bond_atom_site_label_1
    _geom_bond_atom_site_label_2
    _geom_bond_site_symmetry_2
    _geom_bond_distance
    _geom_bond_publ_flag
    Ni1 C6 5_756 1.863(3) ?
    Ni1 C6 . 1.863(3) y
    Ni1 C7 5_756 1.871(3) ?
    Ni1 C7 . 1.871(3) y
    Ni2 N3 2_656 2.071(2) ?
    Ni2 N3 . 2.071(2) y
    Ni2 N1 . 2.102(2) y
    Ni2 N1 2_656 2.102(2) ?
    Ni2 N2 1_455 2.116(2) y
    Ni2 N2 2_756 2.116(2) ?
    C6 N3 . 1.140(4) ?
    C1 N1 . 1.335(4) ?
    C1 C2 . 1.368(4) ?
    C1 H1 . 0.95(3) ?
    N1 C5 . 1.340(3) ?
    C5 C4 . 1.381(4) ?
    C5 C5 2_656 1.480(5) ?
    C7 N2 . 1.139(4) ?
    C4 C3 . 1.377(5) ?
    C4 H4 . 1.02(3) ?
    N2 Ni2 1_655 2.116(2) ?
    C3 C2 . 1.364(5) ?
    C3 H3 . 0.90(4) ?
    C2 H2 . 0.89(4) ?
loop_
    _geom_angle_atom_site_label_1
    _geom_angle_atom_site_label_2
    _geom_angle_atom_site_label_3
    _geom_angle_site_symmetry_1
    _geom_angle_site_symmetry_3
    _geom_angle
    _geom_angle_publ_flag
    C6 Ni1 C6 5_756 . 180.0 ?
    C6 Ni1 C7 5_756 5_756 89.76(12) ?
    C6 Ni1 C7 . 5_756 90.24(12) ?
    C6 Ni1 C7 5_756 . 90.24(12) ?
    C6 Ni1 C7 . . 89.76(12) ?
    C7 Ni1 C7 5_756 . 180.00(13) ?
    N3 Ni2 N3 2_656 . 99.29(14) ?
    N3 Ni2 N1 2_656 . 167.94(10) ?
    N3 Ni2 N1 . . 91.91(10) ?
    N3 Ni2 N1 2_656 2_656 91.91(10) ?
    N3 Ni2 N1 . 2_656 167.94(10) ?
    N1 Ni2 N1 . 2_656 77.32(13) ?
    N3 Ni2 N2 2_656 1_455 86.28(10) ?
    N3 Ni2 N2 . 1_455 84.71(10) ?
    N1 Ni2 N2 . 1_455 99.29(9) ?
    N1 Ni2 N2 2_656 1_455 91.61(9) ?
    N3 Ni2 N2 2_656 2_756 84.71(10) ?
    N3 Ni2 N2 . 2_756 86.28(10) ?
    N1 Ni2 N2 . 2_756 91.61(9) ?
    N1 Ni2 N2 2_656 2_756 99.29(9) ?
    N2 Ni2 N2 1_455 2_756 166.06(13) ?
    N3 C6 Ni1 . . 174.8(2) ?
    N1 C1 C2 . . 123.3(3) ?
    N1 C1 H1 . . 117(2) ?
    C2 C1 H1 . . 120(2) ?
    C6 N3 Ni2 . . 158.3(2) ?
    C1 N1 C5 . . 117.7(2) ?
    C1 N1 Ni2 . . 126.15(19) ?
    C5 N1 Ni2 . . 116.02(18) ?
    N1 C5 C4 . . 121.7(3) ?
    N1 C5 C5 . 2_656 115.32(15) ?
    C4 C5 C5 . 2_656 122.95(18) ?
    N2 C7 Ni1 . . 174.8(3) ?
    C3 C4 C5 . . 119.6(3) ?
    C3 C4 H4 . . 122.1(18) ?
    C5 C4 H4 . . 118.2(18) ?
    C7 N2 Ni2 . 1_655 148.4(2) ?
    C2 C3 C4 . . 118.5(3) ?
    C2 C3 H3 . . 122(2) ?
    C4 C3 H3 . . 120(2) ?
    C3 C2 C1 . . 119.1(3) ?
    C3 C2 H2 . . 122(2) ?
    C1 C2 H2 . . 119(2) ?
loop_
    _geom_torsion_atom_site_label_1
    _geom_torsion_atom_site_label_2
    _geom_torsion_atom_site_label_3
    _geom_torsion_atom_site_label_4
    _geom_torsion_site_symmetry_1
    _geom_torsion_site_symmetry_2
    _geom_torsion_site_symmetry_3
    _geom_torsion_site_symmetry_4
    _geom_torsion
    _geom_torsion_publ_flag
    N3 Ni2 N3 C6 2_656 . . . 173.2(7) ?
    N1 Ni2 N3 C6 . . . . -11.3(6) ?
    N1 Ni2 N3 C6 2_656 . . . 15.2(9) ?
    N2 Ni2 N3 C6 1_455 . . . 87.8(6) ?
    N2 Ni2 N3 C6 2_756 . . . -102.8(6) ?
    C2 C1 N1 C5 . . . . -1.9(5) ?
    C2 C1 N1 Ni2 . . . . -178.2(2) ?
    N3 Ni2 N1 C1 2_656 . . . 149.5(4) ?
    N3 Ni2 N1 C1 . . . . -8.8(2) ?
    N1 Ni2 N1 C1 2_656 . . . 176.7(3) ?
    N2 Ni2 N1 C1 1_455 . . . -93.7(2) ?
    N2 Ni2 N1 C1 2_756 . . . 77.5(2) ?
    N3 Ni2 N1 C5 2_656 . . . -26.9(5) ?
    N3 Ni2 N1 C5 . . . . 174.8(2) ?
    N1 Ni2 N1 C5 2_656 . . . 0.33(14) ?
    N2 Ni2 N1 C5 1_455 . . . 89.9(2) ?
    N2 Ni2 N1 C5 2_756 . . . -98.8(2) ?
    C1 N1 C5 C4 . . . . 1.7(4) ?
    Ni2 N1 C5 C4 . . . . 178.3(2) ?
    C1 N1 C5 C5 . . . 2_656 -177.6(3) ?
    Ni2 N1 C5 C5 . . . 2_656 -0.9(4) ?
    N1 C5 C4 C3 . . . . -0.6(5) ?
    C5 C5 C4 C3 2_656 . . . 178.6(3) ?
    C5 C4 C3 C2 . . . . -0.3(5) ?
    C4 C3 C2 C1 . . . . 0.1(5) ?
    N1 C1 C2 C3 . . . . 1.0(5) ?
loop_
    _geom_hbond_atom_site_label_D
    _geom_hbond_atom_site_label_H
    _geom_hbond_atom_site_label_A
    _geom_hbond_site_symmetry_A
    _geom_hbond_distance_DH
    _geom_hbond_distance_HA
    _geom_hbond_distance_DA
    _geom_hbond_angle_DHA
    _geom_hbond_publ_flag
    C1 H1 N3 . 0.96(3) 2.54(3) 3.129(3) 120(2) yes
data_global
_journal_date_recd_electronic     2015-05-11
_journal_date_accepted     2015-05-20
_journal_name_full     'Acta Crystallographica, Section E'
_journal_year     2015
_journal_volume     71
_journal_issue      6
_journal_page_first     709
_journal_page_last     711
_journal_paper_category     GM
_journal_paper_doi     10.1107/S2056989015009706
_journal_coeditor_code     WM5162
_publ_contact_author_name     'Shuxin Cui'
_publ_contact_author_address
;
College of Chemistry and Chemical Engineering,
Mu Danjiang Normal University
Mu Danjiang, 157012
People's Republic of China
;
_publ_contact_author_email     cuisx981@163.com
_publ_contact_author_fax     '86-453-6511202'
_publ_contact_author_phone     '86-453-6511202'
_publ_section_title
;\
Crystal structure of
poly[(2,2'-bipyridine-\k^2^<i>N</i>,<i>N</i>')tetrakis(\m-cyanido-\
\k^2^<i>N</i>:<i>C</i>)dinickel(II)]
;
loop_
    _publ_author_name
    _publ_author_address
    'Minghui Zuo'
;
College of Chemistry and Chemical Engineering
Mu Danjiang Normal University
Mu Danjiang 157012
People's Republic of China
;
    'Haiyu Wang'
;
College of Chemistry and Chemical Engineering
Mu Danjiang Normal University
Mu Danjiang 157012
People's Republic of China
;
    'Jie Xu'
;
College of Chemistry and Chemical Engineering
Mu Danjiang Normal University
Mu Danjiang 157012
People's Republic of China
;
    'Lingling Zhu'
;
College of Chemistry and Chemical Engineering
Mu Danjiang Normal University
Mu Danjiang 157012
People's Republic of China
;
    'Shuxin Cui'
;
College of Chemistry and Chemical Engineering
Mu Danjiang Normal University
Mu Danjiang 157012
People's Republic of China
;
_publ_section_synopsis
;
The binuclear coordination polymer consists of two nickel cations with
different coordination environments. One has a square-planar environment
whereas the other has an octahedral environment. Cyanide ligands bridge the
cations into a polymeric layer structure.
;
