# Supplementary material for: Crystal structure of poly[(2,2′-bi­pyridine-κ2 N,N′)tetra­kis­(μ-cyanido-κ2 N:C)dinickel(II)]
Source: Acta Crystallogr E Crystallogr Commun. 2015 May 28;71(Pt 6):709–11. doi: 10.1107/S2056989015009706 (PMC4459350; doi:10.1107/S2056989015009706)
Supplement: Supplementary file 2 [file e-71-00709-Isup2.hkl]

# 
# h,k,l, Fc-squared, Fo-squared, sigma(Fo-squared) and status flag 
# 
data_I
_shelx_title '                                     cui in C2/c' 
_shelx_refln_list_code          4 
_shelx_F_calc_maximum      280.07 
_exptl_crystal_F_000       760.00 
_reflns_d_resolution_high  0.8413 
 
loop_ 
 _symmetry_equiv_pos_as_xyz 
 'x, y, z' 
 '-x, y, -z+1/2' 
 'x+1/2, y+1/2, z' 
 '-x+1/2, y+1/2, -z+1/2' 
 '-x, -y, -z' 
 'x, -y, z-1/2' 
 '-x+1/2, -y+1/2, -z' 
 'x+1/2, -y+1/2, z-1/2' 
 
_cell_length_a     6.5190 
_cell_length_b    16.6980 
_cell_length_c    12.0190 
_cell_angle_alpha  90.000 
_cell_angle_beta   90.852 
_cell_angle_gamma  90.000 
 
_shelx_F_squared_multiplier     1.000 
 
loop_ 
 _refln_index_h 
 _refln_index_k 
 _refln_index_l 
 _refln_F_squared_calc 
 _refln_F_squared_meas 
 _refln_F_squared_sigma 
 _refln_observed_status 
   2   0   0     4222.35     3803.34     71.26 o 
   4   0   0     9670.46     8880.75    132.38 o 
   6   0   0    15816.09    16950.00    598.33 o 
   1   1   0      572.54      652.94     39.35 o 
   3   1   0      338.44      316.80     11.29 o 
   5   1   0      491.45      456.00     16.22 o 
   7   1   0       56.73       42.06     22.19 o 
   2   2   0      611.98      591.65     14.72 o 
   4   2   0     8662.68     8834.34    105.85 o 
   6   2   0     2563.54     2568.98     55.31 o 
   1   3   0    37834.54    39202.58    421.42 o 
   3   3   0    17947.51    17767.79    206.62 o 
   5   3   0    10943.50    10765.21    149.17 o 
   7   3   0     3288.04     3413.45    243.35 o 
   0   4   0      203.17      255.39     30.52 o 
   2   4   0      406.74      478.01     15.72 o 
   4   4   0      134.87      138.85     10.13 o 
   6   4   0      118.32       84.54     14.80 o 
   1   5   0    23979.19    23779.45    244.48 o 
   3   5   0     9221.52     9040.90     80.35 o 
   5   5   0     5543.57     5495.65     87.86 o 
   7   5   0     2503.62     2704.83    149.07 o 
   0   6   0     1932.07     1967.66    109.23 o 
   2   6   0    13947.69    14229.79    145.70 o 
   4   6   0     4832.03     4778.60     67.65 o 
   6   6   0      529.73      505.03     25.28 o 
   1   7   0      157.82      169.21     16.46 o 
   3   7   0      529.97      498.80     21.60 o 
   5   7   0      964.60      916.42     33.50 o 
   7   7   0       22.89        0.00     36.94 o 
   0   8   0    26726.38    26265.48    731.65 o 
   2   8   0    11633.26    10764.85    119.49 o 
   4   8   0    12095.06    12326.60    146.87 o 
   6   8   0     6567.56     7165.17    236.92 o 
   1   9   0      250.48      200.47     12.33 o 
   3   9   0      523.91      510.99     24.88 o 
   5   9   0       74.05       92.22     13.72 o 
   0  10   0     2714.09     2726.62    164.64 o 
   2  10   0     4613.94     4715.64     78.33 o 
   4  10   0     1469.19     1319.86     88.61 o 
   6  10   0       46.90       13.33     17.74 o 
   1  11   0    17741.55    17680.16    252.35 o 
   3  11   0     5880.83     5795.69    111.96 o 
   5  11   0     4513.09     4835.16     96.55 o 
   0  12   0     5070.28     4893.11    177.75 o 
   2  12   0      200.95      201.38     16.04 o 
   4  12   0       27.69       20.65     11.22 o 
   6  12   0       10.57        3.97     16.16 o 
   1  13   0     4872.22     4692.16    182.53 o 
   3  13   0     2316.28     2222.01     73.26 o 
   5  13   0     3964.51     4019.84    133.35 o 
   0  14   0     7047.29     7232.16    346.15 o 
   2  14   0     4116.44     4142.46    210.42 o 
   4  14   0      770.49      871.79     60.10 o 
   1  15   0       39.21       38.33     21.25 o 
   3  15   0      167.66      126.79     22.54 o 
   5  15   0       45.42       31.60     15.43 o 
   0  16   0     4409.86     5164.91    299.57 o 
   2  16   0     4210.55     4435.85    196.60 o 
   4  16   0     3142.24     3458.22    125.16 o 
   1  17   0      137.19      106.33     35.08 o 
   3  17   0     1195.66     1109.52     98.81 o 
   0  18   0      240.83      244.15     73.89 o 
   2  18   0       71.62       20.56     21.25 o 
   1  19   0     1967.77     2552.01    160.14 o 
  -7   1   1      135.07      133.09     35.15 o 
  -5   1   1     3904.11     3955.79     69.88 o 
  -3   1   1      319.20      452.96     17.66 o 
  -1   1   1      995.07     1224.88     28.24 o 
   1   1   1    20008.93    20318.45    397.31 o 
   3   1   1     2994.67     2769.75     70.71 o 
   5   1   1     1934.48     1837.45     61.30 o 
   7   1   1      446.25      468.44     61.95 o 
  -6   2   1     4811.90     4619.59    101.71 o 
  -4   2   1     5039.11     5023.32     74.94 o 
  -2   2   1      751.86      726.36     20.99 o 
   2   2   1     3689.19     3522.41     42.53 o 
   4   2   1     8059.08     7802.18    196.75 o 
   6   2   1     2424.48     2386.70     78.41 o 
  -7   3   1      763.64      830.15     81.77 o 
  -5   3   1     2744.69     2760.89     56.94 o 
  -3   3   1     1984.58     1936.81     39.22 o 
  -1   3   1    12527.10    12981.01    173.30 o 
   1   3   1      460.69      420.01     13.97 o 
   3   3   1     2281.80     2160.90     32.63 o 
   5   3   1     3096.49     3068.97     73.36 o 
   7   3   1       27.22       63.73     28.51 o 
  -6   4   1       38.11       28.40      7.12 o 
  -4   4   1      231.08      249.86     14.55 o 
  -2   4   1     1168.02     1282.20     26.05 o 
   0   4   1     5944.74     6208.82    175.48 o 
   2   4   1        0.32        5.45      4.07 o 
   4   4   1      556.92      537.18     17.69 o 
   6   4   1      273.44      235.84     30.02 o 
  -7   5   1      666.12      751.74     77.74 o 
  -5   5   1     2798.64     2737.33     60.13 o 
  -3   5   1     3087.57     2915.72     43.87 o 
  -1   5   1     7174.95     7396.12    110.87 o 
   1   5   1     1145.83     1105.47     28.73 o 
   3   5   1     6335.59     6296.36     85.27 o 
   5   5   1     2270.29     2230.36     68.16 o 
   7   5   1       29.88        0.00     22.95 o 
  -6   6   1      609.66      587.33     31.36 o 
  -4   6   1     4045.80     4138.99     63.66 o 
  -2   6   1    22098.94    23572.03    224.06 o 
   0   6   1      298.59      267.82     27.54 o 
   2   6   1    17234.06    17655.09    185.80 o 
   4   6   1     7145.06     7312.17     88.08 o 
   6   6   1      298.93      280.24     25.10 o 
  -7   7   1      291.07      277.50     49.69 o 
  -5   7   1     2783.36     2792.84     65.38 o 
  -3   7   1      150.90      124.97     11.05 o 
  -1   7   1     6320.54     6157.18    102.92 o 
   1   7   1       46.79       28.93      7.19 o 
   3   7   1     1773.73     1675.48     40.19 o 
   5   7   1     1328.63     1275.34     42.57 o 
   7   7   1       19.34       35.52     51.40 o 
  -6   8   1       37.54       18.92     10.77 o 
  -4   8   1      439.39      446.29     21.57 o 
  -2   8   1     1395.13     1497.95     39.32 o 
   0   8   1       28.11       20.12     11.96 o 
   2   8   1     1114.08     1182.79     31.25 o 
   4   8   1      255.23      223.65     15.28 o 
   6   8   1      539.91      513.97     43.73 o 
  -5   9   1     5346.54     5385.05    111.55 o 
  -3   9   1     3541.87     3627.07    101.98 o 
  -1   9   1      193.27      115.92     10.78 o 
   1   9   1     8620.38     9049.01    229.69 o 
   3   9   1     1021.95      929.30     33.94 o 
   5   9   1     1621.33     1625.34     47.65 o 
  -6  10   1     3509.66     3632.17    130.10 o 
  -4  10   1      183.87      139.18     15.53 o 
  -2  10   1     3245.79     3137.68     70.67 o 
   0  10   1     7140.67     7187.92    248.97 o 
   2  10   1      465.91      405.71     21.99 o 
   4  10   1     5036.23     4678.50    339.13 o 
   6  10   1      651.98      706.44     56.34 o 
  -5  11   1      335.56      303.55     25.12 o 
  -3  11   1      121.33      116.40     14.55 o 
  -1  11   1      460.71      452.49     23.12 o 
   1  11   1     2804.62     2789.48     84.67 o 
   3  11   1      658.45      629.49     28.06 o 
   5  11   1      198.96      187.58     22.59 o 
  -6  12   1       38.31        0.00     23.20 o 
  -4  12   1      206.45      187.33     18.58 o 
  -2  12   1       60.65       64.97     15.59 o 
   0  12   1      904.37      828.86     43.01 o 
   2  12   1     1489.27     1463.67     57.30 o 
   4  12   1      377.40      308.51     22.12 o 
   6  12   1      833.89      818.07     59.89 o 
  -5  13   1     1948.16     2086.53     79.87 o 
  -3  13   1      181.50      175.17     20.28 o 
  -1  13   1     1292.11     1215.54     88.50 o 
   1  13   1     3529.03     3478.35    112.44 o 
   3  13   1     1002.53     1036.05     59.04 o 
   5  13   1     1361.64     1399.97     62.93 o 
  -4  14   1     2671.78     2598.74    133.03 o 
  -2  14   1     1495.68     1441.32     60.64 o 
   0  14   1      189.49      184.06     49.79 o 
   2  14   1     2854.68     2934.93     97.19 o 
   4  14   1     2153.40     2238.83     97.23 o 
  -5  15   1      814.68      957.91     74.98 o 
  -3  15   1       11.70       13.40     12.88 o 
  -1  15   1     1666.29     1739.85    115.25 o 
   1  15   1      377.50      326.12     50.26 o 
   3  15   1        6.98        2.64     11.15 o 
   5  15   1      362.84      274.60     35.60 o 
  -4  16   1      468.03      469.85    114.45 o 
  -2  16   1      225.23      230.20     44.75 o 
   0  16   1      791.86      748.86     77.21 o 
   2  16   1      712.19      753.95     64.70 o 
   4  16   1      465.67      404.57     41.78 o 
  -3  17   1     1594.29     1831.28    173.07 o 
  -1  17   1     1430.00     1496.98    114.51 o 
   1  17   1      723.17      698.52     83.12 o 
   3  17   1     1754.62     1906.37    128.21 o 
  -2  18   1     1167.74     1361.70    112.99 o 
   0  18   1     1248.42     1270.23    112.04 o 
   2  18   1     1061.09     1253.41    204.80 o 
  -1  19   1      145.43      127.39     39.96 o 
   1  19   1        1.59       12.78     23.77 o 
  -6   0   2       78.02       52.90     11.15 o 
  -4   0   2       11.86       29.40     13.33 o 
  -2   0   2       26.55       32.71     10.65 o 
   0   0   2     5795.40     6102.16    178.29 o 
   2   0   2     1954.63     1917.87    106.01 o 
   4   0   2     1613.42     1572.52    122.88 o 
   6   0   2        0.00        1.61     24.90 o 
  -7   1   2     3342.40     3557.46    174.34 o 
  -5   1   2    12973.87    13107.88    157.27 o 
  -3   1   2    15571.48    15666.45    183.44 o 
  -1   1   2    36638.01    39211.39    675.51 o 
   1   1   2    21938.18    21627.35    305.08 o 
   3   1   2     9697.21     8923.44    258.23 o 
   5   1   2     9263.42     9239.58    264.92 o 
   7   1   2     4064.97     4384.08    195.92 o 
  -6   2   2     2739.30     2606.05    170.44 o 
  -4   2   2     3461.59     3337.84     61.06 o 
  -2   2   2     9655.30    10256.41    115.67 o 
   0   2   2    27825.32    29879.66    846.10 o 
   2   2   2     2528.00     2477.48     49.46 o 
   4   2   2     2038.59     1827.59     71.85 o 
   6   2   2     2335.05     2455.97    132.19 o 
  -7   3   2       54.78       11.79     21.81 o 
  -5   3   2       73.09       52.52     12.95 o 
  -3   3   2       26.98       12.63      5.63 o 
  -1   3   2      648.94      689.16     37.17 o 
   1   3   2    22420.62    23906.54    301.01 o 
   3   3   2       16.25       23.63      6.20 o 
   5   3   2      481.75      402.26     30.26 o 
   7   3   2       15.65       50.92     27.39 o 
  -6   4   2     5116.39     5323.57     96.17 o 
  -4   4   2    17899.63    18058.91    200.69 o 
  -2   4   2    36556.67    37564.38    350.59 o 
   0   4   2    28950.20    29000.16    522.74 o 
   2   4   2    23172.02    22708.34    242.72 o 
   4   4   2    18179.62    18021.62    299.97 o 
   6   4   2     7148.21     7742.72    170.84 o 
  -7   5   2        1.46        0.00     24.50 o 
  -5   5   2     4304.67     4419.32     93.95 o 
  -3   5   2     2456.07     2473.67     46.71 o 
  -1   5   2     8305.51     8993.21    160.61 o 
   1   5   2    13199.96    13767.79    174.52 o 
   3   5   2      596.11      663.92     21.46 o 
   5   5   2       51.26       31.56      9.77 o 
   7   5   2      956.98      993.08     89.14 o 
  -6   6   2     1416.62     1426.84     53.33 o 
  -4   6   2     3716.56     3729.02     66.48 o 
  -2   6   2     1512.71     1265.52     30.88 o 
   0   6   2     4944.31     4819.23    136.83 o 
   2   6   2     6939.55     6869.33     97.71 o 
   4   6   2      905.65      816.28     25.56 o 
   6   6   2     1365.94     1460.37     56.07 o 
  -7   7   2     3152.15     3243.15    185.92 o 
  -5   7   2      943.28      926.54     48.23 o 
  -3   7   2    19129.53    19461.88    362.48 o 
  -1   7   2    34988.03    36306.23    637.57 o 
   1   7   2    10045.99     9017.77    141.73 o 
   3   7   2    23645.13    23971.04    250.33 o 
   5   7   2     6650.64     6494.19    160.08 o 
   7   7   2     2458.14     2659.79    149.85 o 
  -6   8   2      237.54      210.97     23.89 o 
  -4   8   2      513.93      471.34     24.63 o 
  -2   8   2      572.16      550.99     23.57 o 
   0   8   2       51.03       56.17     18.47 o 
   2   8   2     2242.90     2398.57     56.74 o 
   4   8   2      856.72      806.74     29.19 o 
   6   8   2       89.81       88.43     21.47 o 
  -5   9   2     6500.41     6422.22    142.75 o 
  -3   9   2     7266.15     7255.98    117.63 o 
  -1   9   2    11658.51    10907.93    256.47 o 
   1   9   2     5776.02     5370.34    107.64 o 
   3   9   2     9133.32     9328.24    148.54 o 
   5   9   2     1577.09     1629.72     41.36 o 
  -6  10   2      886.79      902.98     58.98 o 
  -4  10   2     6904.03     6494.12    477.21 o 
  -2  10   2     1919.85     1893.04     50.20 o 
   0  10   2     6545.86     6453.83    196.77 o 
   2  10   2     5425.26     5258.33     96.55 o 
   4  10   2     1825.96     1699.03     72.80 o 
   6  10   2     4405.54     4662.33    178.93 o 
  -5  11   2      119.07      100.68     32.57 o 
  -3  11   2       33.64       30.08      9.67 o 
  -1  11   2      481.72      438.95     25.58 o 
   1  11   2      681.41      595.71     37.53 o 
   3  11   2      480.46      437.64     24.68 o 
   5  11   2      286.39      235.43     36.89 o 
  -6  12   2     4569.21     4624.78    228.49 o 
  -4  12   2     5216.84     5370.99    115.55 o 
  -2  12   2     9265.13     9357.19    165.52 o 
   0  12   2    17276.69    17737.46    297.05 o 
   2  12   2     5796.00     5854.63    130.37 o 
   4  12   2     4484.73     4808.75    104.60 o 
   6  12   2     2911.18     3263.03    124.07 o 
  -5  13   2      354.17      337.59     32.85 o 
  -3  13   2       25.26       48.97     15.55 o 
  -1  13   2      584.41      542.89     32.85 o 
   1  13   2     2099.46     1985.45     74.94 o 
   3  13   2      107.56       87.65     13.38 o 
   5  13   2      127.02      140.77     20.66 o 
  -4  14   2        6.02        0.00     14.06 o 
  -2  14   2      930.66      874.11     56.86 o 
   0  14   2      602.65      517.58     22.56 o 
   2  14   2      668.99      701.02     47.04 o 
   4  14   2     1843.84     1835.08     86.91 o 
  -3  15   2     6656.68     6835.40    247.42 o 
  -1  15   2     9991.05     7816.38   1123.28 o 
   1  15   2      673.36      690.13     40.05 o 
   3  15   2     4700.01     5074.41    161.91 o 
  -4  16   2      111.05       94.51     28.33 o 
  -2  16   2       60.28       56.40     24.70 o 
   0  16   2       19.11        0.00     23.20 o 
   2  16   2      222.51      210.91     25.90 o 
   4  16   2        9.36       21.60     16.44 o 
  -3  17   2      350.20      495.06     67.01 o 
  -1  17   2     2992.01     3317.82    175.19 o 
   1  17   2     2562.26     2471.02    147.64 o 
   3  17   2     2613.65     2820.35    158.80 o 
  -2  18   2     2373.93     2532.45    157.77 o 
   0  18   2     1457.90     1576.91    121.51 o 
   2  18   2     1738.58     1991.98    136.03 o 
  -1  19   2       76.96      118.19     37.85 o 
   1  19   2       22.49       18.27     58.63 o 
  -7   1   3      226.78      210.12     24.61 o 
  -5   1   3     3250.46     3211.55     64.34 o 
  -3   1   3       13.53       24.88      7.69 o 
  -1   1   3     3055.35     3068.59    154.20 o 
   1   1   3    73137.74    72791.23   1001.56 o 
   3   1   3     2427.53     2178.41     68.14 o 
   5   1   3       10.27       21.68     18.17 o 
   7   1   3     1336.27     1395.24    108.18 o 
  -6   2   3     2398.11     2277.39     60.85 o 
  -4   2   3     1860.32     1839.11     41.94 o 
  -2   2   3    22573.55    24699.54    294.21 o 
   0   2   3     1086.49      910.75     61.04 o 
   2   2   3    17377.74    17402.44    186.85 o 
   4   2   3     4449.62     4177.15    102.72 o 
   6   2   3      481.66      498.97     59.56 o 
  -7   3   3      659.43      584.29     50.77 o 
  -5   3   3     1604.05     1633.30     48.74 o 
  -3   3   3     2928.44     3140.44     62.95 o 
  -1   3   3     1226.29     1189.46     55.37 o 
   1   3   3      849.52      805.68     27.62 o 
   3   3   3      670.07      607.96     21.84 o 
   5   3   3     1380.04     1301.30     54.59 o 
   7   3   3      634.57      581.91     91.56 o 
  -6   4   3      185.11      143.31     15.65 o 
  -4   4   3      146.24      131.06     12.21 o 
  -2   4   3       16.70       29.96      6.27 o 
   0   4   3     4152.74     4621.56    125.78 o 
   2   4   3      963.90      974.76     27.28 o 
   4   4   3      280.90      284.07     20.73 o 
   6   4   3      334.99      322.75     48.68 o 
  -7   5   3     2818.26     2836.47    154.05 o 
  -5   5   3        8.34        3.27      9.99 o 
  -3   5   3     4947.82     5212.03    133.57 o 
  -1   5   3     9397.06     9731.60    219.42 o 
   1   5   3       37.35       69.77      9.90 o 
   3   5   3     7995.73     8095.77    109.37 o 
   5   5   3      829.08      808.13     37.85 o 
   7   5   3      194.33      166.32     39.47 o 
  -6   6   3     4645.34     4579.87    120.37 o 
  -4   6   3       14.72       23.92      7.35 o 
  -2   6   3     6693.88     7146.10    104.45 o 
   0   6   3     7692.43     7810.52    195.33 o 
   2   6   3     2561.47     2369.37     50.43 o 
   4   6   3     3484.56     3308.07     59.16 o 
   6   6   3      162.66      186.12     23.36 o 
  -7   7   3     1361.48     1313.92    146.17 o 
  -5   7   3      761.85      671.25     43.52 o 
  -3   7   3     1609.51     1665.25     47.77 o 
  -1   7   3     2521.95     2393.25     71.35 o 
   1   7   3      315.42      239.54     16.51 o 
   3   7   3     2988.74     2791.05     59.03 o 
   5   7   3      120.91      120.39     12.42 o 
   7   7   3     1100.07     1079.30     95.65 o 
  -6   8   3      159.08      137.05     23.46 o 
  -4   8   3        2.99        4.09      7.38 o 
  -2   8   3       79.37       77.63     10.75 o 
   0   8   3      178.68      139.52     24.90 o 
   2   8   3      348.96      320.38     20.58 o 
   4   8   3       18.33       18.77      6.34 o 
   6   8   3        1.08        0.00     21.72 o 
  -5   9   3     3294.06     3139.63     95.82 o 
  -3   9   3     2251.30     2211.19     58.73 o 
  -1   9   3      226.20      127.78     20.24 o 
   1   9   3     4412.20     4290.64     90.83 o 
   3   9   3      326.26      258.41     20.36 o 
   5   9   3      821.13      839.07     33.40 o 
  -6  10   3     2013.86     1910.69     89.78 o 
  -4  10   3      820.27      842.02     35.03 o 
  -2  10   3     5361.63     5181.17    108.41 o 
   0  10   3     4243.91     4246.45    154.18 o 
   2  10   3     6266.57     6173.23    102.39 o 
   4  10   3     1824.89     1891.57     54.88 o 
   6  10   3      659.07      725.53     54.64 o 
  -5  11   3       50.59       69.34     16.58 o 
  -3  11   3      456.41      456.01     33.98 o 
  -1  11   3     1587.43     1567.85     57.33 o 
   1  11   3     1843.40     1726.16     57.04 o 
   3  11   3     1557.15     1595.45     52.26 o 
   5  11   3       26.33       48.15     17.86 o 
  -4  12   3      377.47      379.76     33.16 o 
  -2  12   3      131.62      117.50     15.48 o 
   0  12   3     1301.43     1376.72     74.17 o 
   2  12   3      516.55      431.34     23.51 o 
   4  12   3        0.90        0.00      8.50 o 
  -5  13   3     1133.41     1217.25     74.53 o 
  -3  13   3      904.74      893.95     55.70 o 
  -1  13   3     1088.35      985.09     71.47 o 
   1  13   3     9130.75     8833.80    198.86 o 
   3  13   3     1456.98     1457.56     50.91 o 
   5  13   3      175.38      155.76     21.71 o 
  -4  14   3     1373.77     1299.60     99.56 o 
  -2  14   3     1415.47     1351.81     65.27 o 
   0  14   3     1354.20     1384.02     99.91 o 
   2  14   3     1225.11     1315.31     68.23 o 
   4  14   3      701.17      815.19     45.66 o 
  -3  15   3     1212.97     1165.32     96.61 o 
  -1  15   3      131.06      136.62     19.33 o 
   1  15   3       35.87       17.06     12.97 o 
   3  15   3      955.54      900.94     59.85 o 
  -4  16   3        7.79        0.00     23.53 o 
  -2  16   3      963.68      880.98    102.80 o 
   0  16   3      135.16      148.04     19.07 o 
   2  16   3       55.34       48.82     17.83 o 
   4  16   3      802.63      849.72     62.10 o 
  -3  17   3      234.33      189.66     43.02 o 
  -1  17   3     1317.04     1458.71    134.52 o 
   1  17   3     1094.92     1082.87     99.09 o 
   3  17   3      194.70      289.38     59.43 o 
  -2  18   3     1307.87     1374.28    115.13 o 
   0  18   3      442.06      540.75     71.55 o 
   2  18   3      840.87      989.20     97.12 o 
  -1  19   3       15.46       28.73     28.50 o 
   1  19   3       46.80      112.03     81.52 o 
  -6   0   4     2630.88     2804.44     85.95 o 
  -4   0   4    23526.99    25842.61    425.60 o 
  -2   0   4    20222.86    21590.01    423.93 o 
   0   0   4      738.46      709.96     57.02 o 
   2   0   4    78440.73    79560.43   1316.67 o 
   4   0   4     8358.14     8648.88    350.97 o 
   6   0   4     5250.90     5505.44    304.39 o 
  -7   1   4      518.01      488.54     38.72 o 
  -5   1   4       23.21       14.09      8.27 o 
  -3   1   4       13.59       10.64      7.98 o 
  -1   1   4     6751.65     7580.42    181.44 o 
   1   1   4      840.95      756.92     41.27 o 
   3   1   4      201.92      150.89      8.55 o 
   5   1   4      385.91      288.75     43.94 o 
   7   1   4        8.00        0.00     20.58 o 
  -6   2   4     1596.02     1552.87     52.38 o 
  -4   2   4     3798.99     3678.36     66.48 o 
  -2   2   4    17388.84    18806.23    241.14 o 
   0   2   4     5136.96     5007.06    133.73 o 
   2   2   4     5666.14     5557.02     92.51 o 
   4   2   4     1705.00     1617.72     44.30 o 
   6   2   4     1526.24     1600.35    109.75 o 
  -7   3   4     5238.12     5551.79    161.47 o 
  -5   3   4     7727.48     7882.56    207.15 o 
  -3   3   4    18316.48    19385.98    255.54 o 
  -1   3   4    16348.15    17375.98    656.96 o 
   1   3   4     8744.29     8447.96    133.68 o 
   3   3   4    15149.24    14617.00    168.33 o 
   5   3   4     6898.31     6943.94    161.26 o 
   7   3   4     4306.00     4816.04    212.21 o 
  -6   4   4       84.69       81.09     19.94 o 
  -4   4   4        1.00        2.59      7.17 o 
  -2   4   4      873.26      923.29     34.42 o 
   0   4   4      158.59      170.60     23.26 o 
   2   4   4      162.28      167.06     12.56 o 
   4   4   4       66.44       67.08      7.54 o 
   6   4   4       86.01       82.19     30.60 o 
  -7   5   4     3577.61     3793.23    166.52 o 
  -5   5   4     2590.92     2682.35     84.66 o 
  -3   5   4    22425.47    23449.14    361.14 o 
  -1   5   4    15974.86    16747.68    354.06 o 
   1   5   4    14680.13    14377.12    338.49 o 
   3   5   4    19432.28    19752.82    226.38 o 
   5   5   4     2692.33     2729.07     75.45 o 
   7   5   4     1278.07     1368.64    108.47 o 
  -6   6   4     1918.60     1941.17     76.58 o 
  -4   6   4     4746.89     4847.38     96.15 o 
  -2   6   4     4964.16     5117.62     96.58 o 
   0   6   4     9368.40     9799.39    763.37 o 
   2   6   4     5623.49     5470.87    112.19 o 
   4   6   4     3114.75     3019.92     56.69 o 
   6   6   4     2005.59     2104.18    126.08 o 
  -5   7   4      593.27      594.53     39.92 o 
  -3   7   4       25.33       32.76     10.83 o 
  -1   7   4     2882.60     3324.63     91.59 o 
   1   7   4     3883.42     3935.28    136.56 o 
   3   7   4      616.56      685.78     28.24 o 
   5   7   4       81.84       65.14     10.29 o 
  -6   8   4     4121.39     4113.68    137.44 o 
  -4   8   4    17558.51    17445.37    283.32 o 
  -2   8   4    17132.60    17820.46    242.40 o 
   0   8   4    10551.37    10581.45    264.35 o 
   2   8   4    18887.16    18618.16    246.76 o 
   4   8   4     5317.58     5519.09     94.73 o 
   6   8   4     5375.33     5648.77    217.07 o 
  -5   9   4      417.72      448.05     53.01 o 
  -3   9   4     1492.54     1453.88     50.05 o 
  -1   9   4      797.53      790.92     55.12 o 
   1   9   4     1252.72     1179.70     41.37 o 
   3   9   4      656.20      681.07     33.68 o 
   5   9   4      222.34      224.63     20.01 o 
  -6  10   4      801.59      653.39     65.42 o 
  -4  10   4       11.86       29.91     10.46 o 
  -2  10   4     1669.60     1580.61     52.30 o 
   0  10   4     2567.62     2587.73    105.85 o 
   2  10   4     1422.20     1358.80     43.29 o 
   4  10   4     1274.77     1202.88     46.89 o 
   6  10   4      241.80      322.73     76.30 o 
  -5  11   4     6347.47     6321.90    223.70 o 
  -3  11   4     6109.74     6427.37    211.24 o 
  -1  11   4     6592.88     6364.71    222.63 o 
   1  11   4    11568.43    11343.51    263.30 o 
   3  11   4     7318.14     7550.69    149.48 o 
   5  11   4     2787.78     3177.49    116.38 o 
  -4  12   4      315.86      236.31     28.92 o 
  -2  12   4      251.19      192.29     19.90 o 
   0  12   4      822.70      718.08     67.29 o 
   2  12   4     1874.89     1771.80     71.79 o 
   4  12   4      297.98      262.22     23.00 o 
  -5  13   4      885.45      868.36     64.52 o 
  -3  13   4     6160.93     6162.80    169.72 o 
  -1  13   4     5275.07     4653.17    215.27 o 
   1  13   4      947.94      850.33     54.64 o 
   3  13   4     4208.13     4402.97     98.72 o 
   5  13   4     2085.92     2258.89     82.31 o 
  -4  14   4     1485.65     1431.66    112.94 o 
  -2  14   4     1555.64     1716.25     76.71 o 
   0  14   4     2870.29     2739.44    144.96 o 
   2  14   4     1059.97     1155.69     66.62 o 
   4  14   4     3562.35     4000.92    124.15 o 
  -3  15   4      258.26      217.23     43.06 o 
  -1  15   4       31.47       29.24     16.58 o 
   1  15   4      792.26      676.20     56.97 o 
   3  15   4       42.86       18.56     14.65 o 
  -4  16   4     2498.68     2564.79    154.00 o 
  -2  16   4     4788.46     5065.72    220.24 o 
   0  16   4     5777.28     5904.72    255.71 o 
   2  16   4     3198.21     3583.38    126.99 o 
   4  16   4     2696.85     2871.32    148.82 o 
  -3  17   4       16.40       52.15     26.57 o 
  -1  17   4      585.23      597.06     74.37 o 
   1  17   4       31.47       15.99     24.68 o 
   3  17   4       45.66       50.68     40.16 o 
  -2  18   4      179.12      199.04     47.54 o 
   0  18   4       40.97       39.27     44.57 o 
   2  18   4      248.06      239.47     56.62 o 
  -7   1   5      950.22      823.37     68.91 o 
  -5   1   5      859.10      863.53     43.80 o 
  -3   1   5     5933.90     6196.74    128.00 o 
  -1   1   5      618.60      534.49     40.58 o 
   1   1   5    13999.76    14205.02    252.82 o 
   3   1   5      907.19      883.11     25.36 o 
   5   1   5        5.69        0.00     18.97 o 
   7   1   5     1001.35     1070.39    116.86 o 
  -6   2   5     1258.21     1179.87     64.81 o 
  -4   2   5     5916.83     6151.91    109.23 o 
  -2   2   5     9199.80     9986.07    171.56 o 
   0   2   5     5623.14     5979.80    305.99 o 
   2   2   5     3280.18     3121.78     65.80 o 
   4   2   5      787.64      632.26     34.33 o 
   6   2   5     2021.53     1970.64    125.22 o 
  -7   3   5      237.89      164.69     31.67 o 
  -5   3   5        7.36        4.34     12.80 o 
  -3   3   5    10120.49    10882.24    155.52 o 
  -1   3   5       97.36      129.76     48.19 o 
   1   3   5     2548.57     2383.09     61.18 o 
   3   3   5     3589.52     3552.35     60.92 o 
   5   3   5      385.46      372.10     23.61 o 
   7   3   5     1177.06     1156.66    105.21 o 
  -6   4   5      196.56      192.53     51.00 o 
  -4   4   5      904.22      970.88     43.64 o 
  -2   4   5      404.10      430.09     33.02 o 
   0   4   5       21.80       23.16     11.73 o 
   2   4   5      241.79      238.95     17.83 o 
   4   4   5       14.73       21.48      7.32 o 
   6   4   5       28.79       15.11     22.43 o 
  -7   5   5      640.27      610.38     94.77 o 
  -5   5   5      603.44      569.87     44.92 o 
  -3   5   5     1922.99     1908.03     59.21 o 
  -1   5   5     5617.39     5976.64    174.59 o 
   1   5   5     4665.57     4891.13    102.21 o 
   3   5   5      119.54       99.52     10.59 o 
   5   5   5     2387.84     2337.65     93.83 o 
  -6   6   5     2140.58     2106.33    115.49 o 
  -4   6   5       99.70       54.19     19.28 o 
  -2   6   5     5826.94     5915.21    128.49 o 
   0   6   5    17268.23    18802.63    400.52 o 
   2   6   5     1268.60     1093.81     38.01 o 
   4   6   5     4783.72     4859.23     81.08 o 
   6   6   5     1932.68     1973.42    124.90 o 
  -5   7   5      634.94      597.18     60.32 o 
  -3   7   5     2202.85     2218.52     67.20 o 
  -1   7   5       14.07       37.09     17.15 o 
   1   7   5     4736.12     5305.70    160.26 o 
   3   7   5        6.14       11.44      6.70 o 
   5   7   5      442.73      422.13     21.50 o 
  -6   8   5       51.99       43.23     18.58 o 
  -4   8   5      401.83      438.43     41.99 o 
  -2   8   5       96.17       58.32     21.28 o 
   0   8   5      622.01      683.79     45.26 o 
   2   8   5       85.76       71.12     13.23 o 
   4   8   5      114.00       94.87     11.67 o 
   6   8   5      126.16      115.76     32.81 o 
  -5   9   5      901.46      863.88     72.76 o 
  -3   9   5     2178.87     2148.55     76.16 o 
  -1   9   5     3953.76     3945.18     89.34 o 
   1   9   5     1794.54     1732.94     65.12 o 
   3   9   5     1047.72      982.47     41.91 o 
   5   9   5     1522.80     1587.12     54.32 o 
  -6  10   5       80.80       11.70     25.30 o 
  -4  10   5     5639.45     5377.41    166.24 o 
  -2  10   5     1805.37     1782.65     68.05 o 
   0  10   5      798.54      701.95     44.25 o 
   2  10   5     6062.91     5945.28    116.04 o 
   4  10   5       57.93       51.89     11.28 o 
   6  10   5      506.86      521.85     63.92 o 
  -5  11   5      414.24      361.75     53.23 o 
  -3  11   5      215.42      184.22     20.39 o 
  -1  11   5     1524.33     1571.01     66.25 o 
   1  11   5     1542.10     1544.46     67.47 o 
   3  11   5      287.43      248.74     21.77 o 
   5  11   5      374.56      345.27     39.58 o 
  -4  12   5       31.55       24.67     17.38 o 
  -2  12   5      225.38      179.15     20.22 o 
   0  12   5      441.11      372.56     27.23 o 
   2  12   5      216.16      214.51     19.60 o 
   4  12   5      535.03      495.77     36.73 o 
  -5  13   5      400.74      325.00     52.24 o 
  -3  13   5     2484.05     2569.23     86.64 o 
  -1  13   5      446.15      374.27     29.82 o 
   1  13   5     2927.47     2454.38    180.70 o 
   3  13   5      455.84      447.02     29.62 o 
   5  13   5       18.24       52.83     22.17 o 
  -4  14   5      540.60      513.76     52.68 o 
  -2  14   5     4133.60     3979.80    103.44 o 
   0  14   5     1886.68     1981.11    124.63 o 
   2  14   5      205.78      201.95     18.29 o 
   4  14   5     1218.91     1276.31     75.53 o 
  -3  15   5      633.64      616.83     74.98 o 
  -1  15   5       77.58       39.58     23.46 o 
   1  15   5      475.14      456.05     43.61 o 
   3  15   5      277.09      237.54     34.83 o 
  -2  16   5      541.70      371.29     59.57 o 
   0  16   5     1041.27      883.29     87.83 o 
   2  16   5     1208.39     1135.09     71.58 o 
  -1  17   5     1434.23     1546.60    120.56 o 
   1  17   5     1059.79     1046.27     98.50 o 
   0  18   5     1312.97     1317.55    114.70 o 
  -6   0   6      967.69      817.58    100.39 o 
  -4   0   6     2654.24     2644.97    119.53 o 
  -2   0   6     7483.02     9226.33    338.92 o 
   0   0   6       14.93       44.17     20.88 o 
   2   0   6    15848.30    15964.50    322.85 o 
   4   0   6      557.95      508.86     26.02 o 
   6   0   6        8.74        0.00     38.55 o 
  -7   1   6     4405.52     4694.45    185.97 o 
  -5   1   6     3610.68     3695.53    122.56 o 
  -3   1   6    18340.57    19684.29    271.09 o 
  -1   1   6    15041.31    16242.73    352.08 o 
   1   1   6     9895.69     9884.43    162.11 o 
   3   1   6    16352.98    16490.65    222.69 o 
   5   1   6     3397.24     3547.94    165.11 o 
  -6   2   6     1528.85     1643.38    101.84 o 
  -4   2   6     2877.48     2923.03     79.98 o 
  -2   2   6     3801.22     3779.76     95.92 o 
   0   2   6     4946.60     4791.01    145.09 o 
   2   2   6    15842.16    16246.17    233.63 o 
   4   2   6     3720.79     3693.43     69.92 o 
   6   2   6      167.10      158.17     38.60 o 
  -5   3   6      119.17       82.85     18.87 o 
  -3   3   6      822.61      817.67     32.99 o 
  -1   3   6      312.52      319.42     36.29 o 
   1   3   6      542.33      604.32     35.83 o 
   3   3   6     1704.16     1689.56     42.11 o 
   5   3   6       98.02       75.91     10.72 o 
  -6   4   6     7037.71     7005.76    236.04 o 
  -4   4   6    10940.36    11628.45    313.11 o 
  -2   4   6    15492.53    16980.39    317.11 o 
   0   4   6    21369.81    20762.06    428.76 o 
   2   4   6    12254.18    12277.68    220.34 o 
   4   4   6     6553.66     6755.05    134.20 o 
   6   4   6     5097.19     5539.96    225.32 o 
  -5   5   6       26.91       14.09     31.32 o 
  -3   5   6     1541.60     1561.56     51.19 o 
  -1   5   6     2457.91     2647.67    111.84 o 
   1   5   6        3.13       10.63      9.15 o 
   3   5   6     1045.05      983.79     33.53 o 
   5   5   6       61.49       52.06     11.29 o 
  -6   6   6      652.31      679.28     68.60 o 
  -4   6   6     4410.05     4527.10    173.68 o 
  -2   6   6     1757.91     1755.30     66.53 o 
   0   6   6     2510.94     2379.36     85.85 o 
   2   6   6     3613.37     3686.82     89.75 o 
   4   6   6      687.74      657.83     26.75 o 
   6   6   6      752.61      746.25     78.93 o 
  -5   7   6    10994.56    11218.63    422.44 o 
  -3   7   6     2852.35     3015.00     81.92 o 
  -1   7   6    10523.44    10850.77    283.81 o 
   1   7   6    15796.85    15447.81    364.29 o 
   3   7   6     4869.77     4914.51    101.10 o 
   5   7   6     4411.71     4504.88     93.23 o 
  -6   8   6       23.26        0.09     22.89 o 
  -4   8   6     1036.43     1063.06     83.27 o 
  -2   8   6      204.96      194.74     24.67 o 
   0   8   6      139.77      155.54     20.51 o 
   2   8   6       94.28       78.27     12.80 o 
   4   8   6      286.54      294.80     22.13 o 
   6   8   6       23.91       53.01     25.81 o 
  -5   9   6     4831.15     5114.20    203.91 o 
  -3   9   6     4754.39     4827.21    164.72 o 
  -1   9   6     6609.00     6565.59    199.70 o 
   1   9   6    12406.26    12602.72    201.22 o 
   3   9   6     2245.95     2091.35     71.89 o 
   5   9   6     3862.68     4356.59    111.62 o 
  -4  10   6     3148.84     3076.07    152.56 o 
  -2  10   6     5628.36     5673.79    165.98 o 
   0  10   6     1014.23      933.83     52.04 o 
   2  10   6     2552.14     2092.87    128.17 o 
   4  10   6     1363.83     1442.35     62.66 o 
  -5  11   6       28.68       25.51     18.40 o 
  -3  11   6       11.59       23.55     12.33 o 
  -1  11   6       88.05       90.20     15.79 o 
   1  11   6        0.63        0.00     13.65 o 
   3  11   6      294.27      321.83     25.43 o 
   5  11   6       94.07       91.95     21.86 o 
  -4  12   6     6050.25     6144.20    235.78 o 
  -2  12   6     5682.03     5869.17    195.19 o 
   0  12   6     5567.32     5625.19    142.61 o 
   2  12   6    13258.13    13493.05    235.20 o 
   4  12   6     3783.25     4144.25    115.97 o 
  -3  13   6      119.33      129.15     29.30 o 
  -1  13   6      525.36      414.49     54.12 o 
   1  13   6      260.30      222.16     24.86 o 
   3  13   6      818.03      818.63     46.65 o 
  -4  14   6      533.81      475.03     52.43 o 
  -2  14   6      964.35      932.61     62.39 o 
   0  14   6      446.52      329.58     41.76 o 
   2  14   6       12.01        7.03      9.10 o 
   4  14   6      231.50      162.98     28.53 o 
  -3  15   6     2783.96     2913.43    262.62 o 
  -1  15   6     5526.01     6200.12    245.61 o 
   1  15   6     3295.48     3325.53    169.50 o 
   3  15   6     2294.47     2499.04    111.58 o 
  -2  16   6       23.10       13.08     22.13 o 
   0  16   6        2.27       22.89     22.17 o 
   2  16   6        5.97        0.00     18.28 o 
  -1  17   6      538.38      802.66     89.05 o 
   1  17   6     2088.37     2145.52    159.42 o 
   0  18   6     2311.14     2703.21    170.03 o 
  -5   1   7      199.25      222.18     38.30 o 
  -3   1   7     3314.36     3618.16     90.67 o 
  -1   1   7      232.83      231.76     32.56 o 
   1   1   7      165.09      147.22     23.52 o 
   3   1   7     4116.14     4206.04     87.20 o 
   5   1   7     1012.07      800.15     36.05 o 
  -6   2   7      866.16      862.88     76.95 o 
  -4   2   7     6568.76     6747.95    221.19 o 
  -2   2   7     2138.46     2222.95     67.53 o 
   0   2   7     5586.21     5461.68    167.23 o 
   2   2   7      770.25      720.81     39.50 o 
   4   2   7     2394.39     2471.74     68.08 o 
   6   2   7     1543.04     1562.81    116.08 o 
  -5   3   7      697.30      632.57     64.62 o 
  -3   3   7     1948.30     1980.20     65.61 o 
  -1   3   7     5137.43     5692.17    180.30 o 
   1   3   7      822.26      762.17     53.65 o 
   3   3   7      530.97      506.13     28.40 o 
   5   3   7      865.87      895.46     48.23 o 
  -6   4   7       63.51        3.17     17.72 o 
  -4   4   7       76.50       63.73     21.73 o 
  -2   4   7        0.99        3.51     15.56 o 
   0   4   7      132.57      148.03     22.71 o 
   2   4   7       44.03       41.30     14.09 o 
   4   4   7       66.76       38.78     14.93 o 
   6   4   7       50.35       30.08     23.32 o 
  -5   5   7     3739.05     3973.35    171.37 o 
  -3   5   7     1322.90     1295.55     69.31 o 
  -1   5   7     2316.01     2282.38    109.03 o 
   1   5   7     5876.64     6174.70    150.67 o 
   3   5   7      156.60      139.86     16.96 o 
   5   5   7     1752.17     1433.25    108.02 o 
  -6   6   7     1354.63     1319.13     99.64 o 
  -4   6   7     1706.17     1763.01    107.61 o 
  -2   6   7     2261.77     2355.39     79.25 o 
   0   6   7    10173.56    11003.31    212.83 o 
   2   6   7      700.33      663.24     38.09 o 
   4   6   7     2863.27     2973.55     65.74 o 
   6   6   7     1168.32     1207.89    102.15 o 
  -5   7   7     1876.72     1785.69    115.65 o 
  -3   7   7      925.00      722.80     70.05 o 
  -1   7   7     1454.65     1496.61     64.42 o 
   1   7   7     2161.16     2022.99     63.74 o 
   3   7   7       41.23       36.57     10.03 o 
   5   7   7     1235.35     1342.52     72.89 o 
  -6   8   7      272.09      220.83     53.81 o 
  -4   8   7      106.16       57.20     24.46 o 
  -2   8   7     1459.92     1409.68     70.89 o 
   0   8   7      927.82      940.05     50.46 o 
   2   8   7       40.31       39.64     12.99 o 
   4   8   7     1158.25     1111.47     53.09 o 
  -5   9   7      262.20      262.02     47.21 o 
  -3   9   7     7001.04     6796.83    183.22 o 
  -1   9   7      875.86      837.36     58.38 o 
   1   9   7      652.82      671.94     48.99 o 
   3   9   7     1625.01     1496.35     69.68 o 
   5   9   7       46.47       61.24     19.54 o 
  -4  10   7     2391.64     2373.67    137.30 o 
  -2  10   7      767.61      823.26     48.66 o 
   0  10   7     3999.99     3777.56    160.10 o 
   2  10   7      680.22      660.97     40.68 o 
   4  10   7     2245.08     2405.72     85.13 o 
  -5  11   7      110.41       53.40     21.44 o 
  -3  11   7      221.45      215.91     30.52 o 
  -1  11   7       59.71       46.35     22.06 o 
   1  11   7      842.85      703.48     69.84 o 
   3  11   7      348.66      346.99     27.73 o 
   5  11   7       56.29       79.04     22.49 o 
  -4  12   7      209.76      199.06     36.49 o 
  -2  12   7      101.71       87.07     16.13 o 
   0  12   7      493.12      422.31     59.03 o 
   2  12   7     1163.17     1109.68     72.35 o 
   4  12   7        0.99        0.00     13.40 o 
  -3  13   7     1581.57     1585.49     94.32 o 
  -1  13   7     1159.09     1116.32     85.00 o 
   1  13   7      290.17      252.59     29.98 o 
   3  13   7     1958.25     2027.34     78.85 o 
  -4  14   7      412.00      303.40     54.21 o 
  -2  14   7     2452.17     2351.11    144.81 o 
   0  14   7      801.93      860.93     84.32 o 
   2  14   7        5.80       15.63     16.58 o 
  -3  15   7      167.38      145.93     32.44 o 
  -1  15   7      570.28      538.48     69.28 o 
   1  15   7      885.03      895.58     87.67 o 
   3  15   7       98.11      125.58     28.30 o 
  -2  16   7      215.42      169.26     40.89 o 
   0  16   7      277.57      224.91     49.06 o 
   2  16   7       14.08       55.57     21.13 o 
  -1  17   7      764.63      792.16     91.70 o 
   1  17   7      517.73      509.52     71.45 o 
  -6   0   8     7378.97     7163.90    357.39 o 
  -4   0   8     6823.61     7225.74    334.10 o 
  -2   0   8    18874.74    20501.49    631.66 o 
   0   0   8    14273.03    15368.00    356.90 o 
   2   0   8    12462.34    12683.79    414.41 o 
   4   0   8     9069.33     9906.13    221.13 o 
   6   0   8      451.26      501.95     93.97 o 
  -5   1   8       64.88       38.95     20.62 o 
  -3   1   8      658.08      651.54     62.44 o 
  -1   1   8       91.10       95.79     18.99 o 
   1   1   8      432.84      351.09     31.52 o 
   3   1   8      876.07      833.27     46.85 o 
   5   1   8       11.41       30.16     16.76 o 
  -6   2   8     1044.59     1025.27     88.14 o 
  -4   2   8      664.29      600.56     61.71 o 
  -2   2   8     5687.72     6180.01    127.90 o 
   0   2   8     2961.59     2724.39     82.15 o 
   2   2   8      447.73      347.62     58.63 o 
   4   2   8     3337.93     3221.60     78.52 o 
   6   2   8      607.04      582.32     74.03 o 
  -5   3   8     8015.91     7955.45    264.34 o 
  -3   3   8     8502.52     8737.38    579.05 o 
  -1   3   8    16615.06    17681.51    379.02 o 
   1   3   8     8993.37     9367.94    297.22 o 
   3   3   8     3449.57     3400.79    116.78 o 
   5   3   8     3151.55     3070.98    105.12 o 
  -6   4   8       61.96       65.42     26.37 o 
  -4   4   8       49.40       27.15     24.09 o 
  -2   4   8        0.22        0.00     20.88 o 
   0   4   8      216.23      163.30     23.96 o 
   2   4   8        4.10        0.00      9.39 o 
   4   4   8       29.19       33.42     12.96 o 
   6   4   8       31.10        0.00     29.31 o 
  -5   5   8     6869.54     6825.27    243.77 o 
  -3   5   8      119.58      148.82     33.50 o 
  -1   5   8    12946.29    13649.37    340.98 o 
   1   5   8    10905.81    11536.22    205.58 o 
   3   5   8     2920.02     2878.23     98.38 o 
   5   5   8     5567.60     5874.65    230.13 o 
  -6   6   8     2140.40     2070.61    131.77 o 
  -4   6   8     1130.22     1013.26     85.47 o 
  -2   6   8     3062.93     2915.59    137.94 o 
   0   6   8     6074.30     6570.41    169.69 o 
   2   6   8     1892.46     2021.90     69.93 o 
   4   6   8     1570.27     1558.78     71.76 o 
  -5   7   8       20.46        0.00     23.15 o 
  -3   7   8     1995.30     1819.81    113.58 o 
  -1   7   8      325.96      246.01     40.88 o 
   1   7   8      784.87      801.17     52.51 o 
   3   7   8      235.13      179.76     30.37 o 
   5   7   8        0.37        2.39     18.75 o 
  -4   8   8     5928.84     6131.14    423.25 o 
  -2   8   8     7123.84     7051.06    184.94 o 
   0   8   8    12872.29    13054.92    424.24 o 
   2   8   8     5124.14     5440.09    151.51 o 
   4   8   8     3442.43     3585.27    155.68 o 
  -5   9   8        9.24        0.00     21.68 o 
  -3   9   8        2.43       40.53     49.39 o 
  -1   9   8      535.14      546.67     61.52 o 
   1   9   8      483.46      505.13     45.34 o 
   3   9   8      170.04      167.29     21.58 o 
   5   9   8      272.73      258.64     34.99 o 
  -4  10   8     1482.98     1496.47    111.87 o 
  -2  10   8       72.72       62.51     18.01 o 
   0  10   8     2108.96     2107.19     98.74 o 
   2  10   8      819.09      848.70     73.23 o 
   4  10   8      536.15      518.80     40.40 o 
  -3  11   8     6624.01     6472.87    454.97 o 
  -1  11   8     5666.73     6038.30    246.57 o 
   1  11   8     3722.06     3825.94    191.61 o 
   3  11   8     5117.33     5317.40    138.44 o 
  -4  12   8      131.00      126.50     31.51 o 
  -2  12   8       27.17       33.71     15.98 o 
   0  12   8       88.85       69.96     22.52 o 
   2  12   8       10.61        6.93     16.54 o 
   4  12   8       87.56       80.72     17.67 o 
  -3  13   8     1723.85     1733.91    103.40 o 
  -1  13   8     3776.63     3724.73    216.98 o 
   1  13   8     2228.19     2184.92    136.56 o 
   3  13   8      764.59      765.91     51.89 o 
  -2  14   8     2069.08     2022.59    112.05 o 
   0  14   8      862.64      960.65     92.48 o 
   2  14   8     3428.82     3560.65    175.16 o 
  -1  15   8      668.70      607.92    124.08 o 
   1  15   8       48.88        0.00     67.86 o 
   0  16   8     2106.08     2371.63    153.89 o 
  -5   1   9      495.36      535.24     64.44 o 
  -3   1   9     1562.58     1497.88     99.38 o 
  -1   1   9      513.28      467.84     51.59 o 
   1   1   9      664.99      669.09     39.98 o 
   3   1   9     7045.23     6765.01    191.91 o 
   5   1   9      529.68      513.77     66.95 o 
  -6   2   9     1834.42     1520.92    280.69 o 
  -4   2   9      672.80      595.95     87.54 o 
  -2   2   9     4720.96     4829.87    182.85 o 
   0   2   9     3117.73     3191.66    130.42 o 
   2   2   9      889.76      900.78     53.34 o 
   4   2   9     3335.79     3208.93    111.75 o 
  -5   3   9     2246.81     2102.79    129.87 o 
  -3   3   9       92.92       59.69     24.24 o 
  -1   3   9     3575.30     3656.09    152.18 o 
   1   3   9      934.44      940.24     48.31 o 
   3   3   9       27.18        4.37      9.96 o 
   5   3   9      487.80      422.76     58.78 o 
  -4   4   9      799.96      708.06     73.25 o 
  -2   4   9      101.05       85.51     25.83 o 
   0   4   9      435.96      435.51     39.63 o 
   2   4   9      426.67      364.33     31.33 o 
   4   4   9      245.06      231.57     18.55 o 
  -5   5   9      930.51      973.69    153.00 o 
  -3   5   9      626.96      617.62     67.00 o 
  -1   5   9     1655.80     1629.44     99.94 o 
   1   5   9      632.03      641.24     47.89 o 
   3   5   9     1336.15     1236.41     62.00 o 
   5   5   9      154.40      184.98     29.39 o 
  -4   6   9     4993.88     4850.51    204.15 o 
  -2   6   9       48.59       24.75     21.22 o 
   0   6   9     2934.84     3013.72    137.97 o 
   2   6   9     2850.86     2708.66    160.40 o 
   4   6   9      797.67      786.21     57.83 o 
  -5   7   9      363.68      401.14     59.91 o 
  -3   7   9     1227.38     1112.23     92.82 o 
  -1   7   9      926.46      890.29     76.10 o 
   1   7   9        3.02        0.00     17.36 o 
   3   7   9     1188.41     1281.78     56.77 o 
   5   7   9        2.19        0.00     14.49 o 
  -4   8   9       63.95        0.00     52.20 o 
  -2   8   9       39.65       40.22     23.71 o 
   0   8   9       11.66        0.00     20.44 o 
   2   8   9        5.96       26.04     12.91 o 
   4   8   9       13.05        0.00     16.92 o 
  -3   9   9     3151.64     2807.73    155.79 o 
  -1   9   9     1677.41     1799.96    113.51 o 
   1   9   9      406.34      338.83     62.24 o 
   3   9   9     1214.27     1166.34     68.77 o 
  -4  10   9      589.23      463.72     86.74 o 
  -2  10   9     1155.07     1195.68     97.66 o 
   0  10   9     1454.63     1461.02    131.71 o 
   2  10   9      842.56      773.60     50.85 o 
   4  10   9     1241.84     1119.90     71.64 o 
  -3  11   9      273.95      252.98     50.50 o 
  -1  11   9      498.03      429.58     42.31 o 
   1  11   9      410.50      402.10     46.31 o 
   3  11   9     1528.40     1587.67     66.02 o 
  -2  12   9       75.65       92.65     30.42 o 
   0  12   9       84.53       61.83     19.76 o 
   2  12   9      461.60      366.82     41.82 o 
  -3  13   9      542.80      482.96     57.44 o 
  -1  13   9      554.77      589.66     52.05 o 
   1  13   9      148.96      144.77     38.82 o 
   3  13   9     2120.65     2136.20    106.95 o 
  -2  14   9      886.12      885.39     83.40 o 
   0  14   9     1910.03     1837.91    107.41 o 
   2  14   9      487.62      482.18     67.47 o 
  -1  15   9      956.45      868.45     76.06 o 
   1  15   9      137.91       67.30     30.03 o 
  -4   0  10     2646.61     2447.13    197.57 o 
  -2   0  10     2165.89     2270.44    175.08 o 
   0   0  10     1034.13      995.88    109.23 o 
   2   0  10      848.57      764.64     60.46 o 
   4   0  10     1367.69     1168.55    136.53 o 
  -5   1  10     4416.96     4400.16    201.60 o 
  -3   1  10     5040.46     5225.33    205.85 o 
  -1   1  10     8233.17     8605.10    262.61 o 
   1   1  10     5077.42     5350.39    275.47 o 
   3   1  10     2443.28     2604.35    136.44 o 
   5   1  10     2428.51     2397.17    148.48 o 
  -4   2  10     2306.18     2243.52    135.24 o 
  -2   2  10     1373.76     1330.68     95.11 o 
   0   2  10     1031.38      920.61     73.25 o 
   2   2  10     1650.02     1648.12     75.11 o 
   4   2  10     1409.58     1300.11     76.63 o 
  -5   3  10      369.42      329.53     54.75 o 
  -3   3  10      124.05      118.83     31.56 o 
  -1   3  10      168.49      161.41     41.36 o 
   1   3  10      636.77      636.64     59.05 o 
   3   3  10       53.00       34.70     22.89 o 
   5   3  10      288.54      279.94     52.71 o 
  -4   4  10     5644.69     5893.70    232.55 o 
  -2   4  10    10225.85    11011.14    440.92 o 
   0   4  10     9254.62     9716.83    362.61 o 
   2   4  10     5913.17     5991.14    159.97 o 
   4   4  10     3246.70     3455.47    126.58 o 
  -5   5  10      291.95      272.33     49.57 o 
  -3   5  10      319.07      259.18     51.40 o 
  -1   5  10      124.57       97.22     29.52 o 
   1   5  10       71.23       90.81     26.61 o 
   3   5  10        1.02        0.00     19.68 o 
   5   5  10      103.29      134.61     48.19 o 
  -4   6  10      242.50      232.86     46.27 o 
  -2   6  10     1897.97     1814.69    116.98 o 
   0   6  10     1750.12     1831.42    109.88 o 
   2   6  10      245.91      229.16     37.43 o 
   4   6  10     1087.31     1098.57     70.82 o 
  -3   7  10     3219.90     3329.62    170.08 o 
  -1   7  10     7739.55     8201.03    267.75 o 
   1   7  10     6839.03     6540.03    275.47 o 
   3   7  10     2208.21     2268.60    112.64 o 
  -4   8  10        1.84        0.00     17.26 o 
  -2   8  10     1079.21     1111.96     93.05 o 
   0   8  10      183.71      129.03     34.87 o 
   2   8  10       46.71        7.66     17.08 o 
   4   8  10        5.46        0.00     13.15 o 
  -3   9  10     4061.44     3939.45    192.79 o 
  -1   9  10     2497.59     2641.48    169.46 o 
   1   9  10     1496.34     1504.82    102.50 o 
   3   9  10     3026.53     3278.56    128.73 o 
  -4  10  10     1279.59     1264.31    110.40 o 
  -2  10  10     3384.90     3510.15    177.98 o 
   0  10  10     3082.38     3118.19    157.86 o 
   2  10  10      586.57      560.51     62.70 o 
  -3  11  10        5.74        2.67     23.73 o 
  -1  11  10        0.29        0.00     26.97 o 
   1  11  10      129.85      143.78     36.23 o 
   3  11  10        5.38        4.99     19.46 o 
  -2  12  10     4809.75     5202.35    232.02 o 
   0  12  10     1970.10     2012.41    131.42 o 
   2  12  10     2384.97     2421.72     95.90 o 
  -1  13  10      156.02      114.38     29.95 o 
   1  13  10      298.05      244.50     40.97 o 
   0  14  10      212.85      236.83     42.57 o 
  -5   1  11      541.75      512.79     68.43 o 
  -3   1  11     1124.27     1149.93     94.97 o 
  -1   1  11     1038.68     1019.70    110.43 o 
   1   1  11      445.47      477.70     74.69 o 
   3   1  11     1882.61     1918.13     99.34 o 
  -4   2  11     1196.07     1107.34     99.19 o 
  -2   2  11     2499.25     2586.54    178.70 o 
   0   2  11     2970.47     3074.35    146.17 o 
   2   2  11     1777.85     1856.43    103.04 o 
   4   2  11      173.00      203.74     25.14 o 
  -3   3  11      303.74      228.91     46.28 o 
  -1   3  11     1293.93     1173.83     91.61 o 
   1   3  11      344.61      270.27     41.74 o 
   3   3  11      456.91      436.86     75.09 o 
  -4   4  11       36.15        1.49     22.09 o 
  -2   4  11      928.35      799.85    112.84 o 
   0   4  11        5.16        0.00     20.65 o 
   2   4  11        7.97        0.00     17.26 o 
   4   4  11        0.00       22.70     14.35 o 
  -3   5  11      963.49      930.90     88.86 o 
  -1   5  11      756.50      742.44     73.98 o 
   1   5  11     1657.12     1739.49    123.28 o 
   3   5  11      937.43      908.62     70.56 o 
  -4   6  11     1123.59      859.34    165.44 o 
  -2   6  11       47.67       20.27     21.79 o 
   0   6  11      448.84      430.27     57.52 o 
   2   6  11     3416.38     3507.78    153.04 o 
   4   6  11      269.28      252.84     35.67 o 
  -3   7  11     2181.81     2323.08    155.00 o 
  -1   7  11      243.57      208.98     41.83 o 
   1   7  11      352.29      316.55     50.46 o 
   3   7  11     1126.73     1109.83     82.08 o 
  -2   8  11      384.16      333.62     56.50 o 
   0   8  11      129.47      123.01     51.80 o 
   2   8  11      591.04      467.03     56.72 o 
  -3   9  11       16.39        0.68     16.11 o 
  -1   9  11     1923.78     2021.14    132.88 o 
   1   9  11      417.75      428.38     75.90 o 
   3   9  11       91.52       96.75     23.30 o 
  -2  10  11     3407.68     3558.62    185.68 o 
   0  10  11      295.31      268.48     48.83 o 
   2  10  11     1864.46     1980.61    121.51 o 
  -1  11  11      194.90      200.72     45.02 o 
   1  11  11       66.36       40.41     24.91 o 
   0  12  11      293.49      243.95     86.34 o 
  -4   0  12     5196.43     3985.92    281.09 o 
  -2   0  12     4457.50     4555.34    281.90 o 
   0   0  12     3485.56     3590.78    235.32 o 
   2   0  12     4802.21     5204.27    270.65 o 
   4   0  12     4122.01     3705.63    269.05 o 
  -3   1  12      111.83       83.25     44.57 o 
  -1   1  12       13.78       32.19     23.69 o 
   1   1  12      189.37      235.84     41.60 o 
   3   1  12       46.15       53.45     20.07 o 
  -4   2  12     2674.79     1922.09    176.69 o 
  -2   2  12      150.45      209.12     73.08 o 
   0   2  12     2912.37     2730.32    142.26 o 
   2   2  12     1276.78     1196.19     86.59 o 
   4   2  12      116.95       32.67     26.10 o 
  -3   3  12     5889.82     6421.83    254.13 o 
  -1   3  12     2522.77     2619.82    145.60 o 
   1   3  12     5176.58     5505.12    208.84 o 
   3   3  12     2247.37     2327.99    118.63 o 
  -4   4  12       58.35       47.35     27.19 o 
  -2   4  12        1.13        0.00     22.13 o 
   0   4  12       19.18        5.71     18.97 o 
   2   4  12       47.98       40.16     20.44 o 
  -3   5  12     5359.73     5346.50    346.55 o 
  -1   5  12      981.47     1032.81    131.71 o 
   1   5  12     2751.00     2954.76    287.12 o 
   3   5  12     2089.10     2171.52    116.35 o 
  -2   6  12      938.12      819.37     85.92 o 
   0   6  12     1249.39     1231.81     97.93 o 
   2   6  12     1110.99     1166.22     88.89 o 
  -3   7  12      136.85      213.85     48.92 o 
  -1   7  12      888.44      897.58     87.37 o 
   1   7  12       10.85       25.66     21.69 o 
   3   7  12        0.15       24.09     16.87 o 
  -2   8  12     7834.47     8429.24    345.34 o 
   0   8  12     2217.42     2233.96    136.57 o 
   2   8  12     2438.47     2633.53    242.54 o 
  -1   9  12      278.28      264.72     83.12 o 
   1   9  12       27.81        6.60     20.07 o 
   0  10  12       41.36       24.60     22.63 o 
  -3   1  13       88.66       36.71     65.45 o 
  -1   1  13      991.74      962.52    104.01 o 
   1   1  13      157.68      152.60     35.09 o 
   3   1  13       29.52       40.73     17.83 o 
  -2   2  13      738.73      734.64     82.02 o 
   0   2  13     1179.40     1093.35    101.19 o 
   2   2  13     1036.71     1083.30    104.41 o 
  -3   3  13      522.77      575.52     97.58 o 
  -1   3  13      697.34      695.98     98.38 o 
   1   3  13     1280.79     1297.95     98.50 o 
  -2   4  13      732.53      720.35     81.24 o 
   0   4  13        0.29        0.00     24.34 o 
   2   4  13       69.34       46.48     23.26 o 
  -1   5  13      279.57      318.42     52.99 o 
   1   5  13      653.77      543.78     65.01 o 
  -2   6  13     1189.08     1187.25    107.90 o 
   0   6  13      800.93      715.56     78.07 o 
   2   6  13     1723.83     1787.92    116.22 o 
  -1   7  13      406.11      385.41     61.57 o 
   1   7  13      360.19      403.40     58.36 o 
   0   8  13      299.90      320.46     54.08 o 
   0   0  14      128.61      109.23     48.19 o 
  -1   1  14     1542.58     1595.50    119.94 o 
   1   1  14     3865.15     4165.89    263.43 o 
   0   2  14      470.51      378.17     59.25 o 
  -1   3  14       63.70       24.96     21.73 o 
                                                 
